# Supplementary material for: A Conserved Oct4/POUV-Dependent Network Links Adhesion and Migration to Progenitor Maintenance
Source: Curr Biol. 2013 Nov 18;23(22):2233–44. doi: 10.1016/j.cub.2013.09.048 (PMC4228055; doi:10.1016/j.cub.2013.09.048)
Supplement: Table S2. Gene Expression Data in Xenopus, Overlap with Published Data sets and Gene Ontology Analysis, Related to Figure 1 [file mmc2.xlsx]

## Sheet: 307 PVD2 regulated genes
FeatureID	Parental Seq Acc	Xenopus symbol	Mouse Symbol	WE 9 Log-ratio PVD2 vs Control (log10)	WE 10 Log-ratio PVD2 vs Control (log10)	AC 9 Log-ratio PVD2 vs Control (log10)	AC 10 Log-ratio PVD2 vs Control (log10)	Log-ratio morpholino	t-statistics	p-value	FDR
A_10_P000009	AB005292	zic3-A	Zic3	-1.0045	-0.3791	-1.8415	-0.9458	-1.04273	9.18335	0	0
A_10_P005279	BC099326	ESR-7	Hes5	-0.2058	-1.2128	-1.5624	-1.0544	-1.00885	10.1419	0	0
A_10_P019851	BX845117	0	Lpar6	-1.2231	-1.1859	-1.3831	-0.9518	-1.18598	7.11909	1.08646e-12	6.4871e-10
A_10_P011623	BG037930	0		-0.8147	-1.0605	-1.3742	-1.3637	-1.15327	10.6066	0	0
A_10_P000350	AF162782	FoxD5a	Foxd4	-0.585	-0.363	-1.162	-0.812	-0.7305	10.1181	0	0
A_10_P002772	BC044687	sfrp2-prov	Sfrp2	-0.7039	-0.8368	-1.148	-0.8623	-0.88775	13.1681	0	0
A_10_P017252	BP736085	0		-0.949	-1.0394	-1.1222	-0.7375	-0.962025	10.2248	0	0
A_10_P015209	BJ622459	0		-0.5741	-0.4839	-1.0741	-0.7047	-0.7092	6.13744	8.38606e-10	3.27742e-07
A_10_P016234	BP685288	0	Zcchc3	-0.7154	-0.9514	-1.0461	-0.9298	-0.910675	4.5409	5.60134e-06	0.00083035
A_10_P027218	U22155	LOC398053	Bmp2	-0.5257	-0.3034	-1.0305	-0.9794	-0.70975	5.38796	7.12619e-08	1.70197e-05
A_10_P010251	BE669387	0		-0.6317	-1.0557	-1.0193	-0.8581	-0.8912	7.16002	8.06688e-13	4.95422e-10
A_10_P009016	BC086266	LOC495679	Adamts1	-0.7641	-0.8353	-0.9906	-1.0964	-0.9216	9.60313	0	0
A_10_P002793	BC044955	biklf-A	Klf4	-0.596	-0.2311	-0.933	-0.4371	-0.5493	8.16357	2.22045e-16	2.65158e-13
A_10_P026264	CO382401	0	Tiparp	-0.6097	-0.7657	-0.7814	-0.809	-0.74145	8.14338	4.44089e-16	5.02405e-13
A_10_P000272	AF065135	gdf3-A-prov	Gdf3	-0.2359	0.031	-0.7723	-0.7868	-0.441	7.07983	1.44329e-12	8.38473e-10
A_10_P002420	BC043635	arg1-prov	Arg1	-0.8625	-1.0905	-0.7649	-1.0745	-0.9481	11.1773	0	0
A_10_P016695	BP704814	0		-0.1811	-0.2486	-0.7511	-0.5351	-0.428975	3.83113	0.000127558	0.0129333
A_10_P006553	BC077229	hal-prov	Hal	-0.7402	-0.6015	-0.7507	-0.5209	-0.653325	6.45623	1.0734e-10	4.9091e-08
A_10_P003756	BC059972	MGC68579	Pdk2	-0.7253	-0.3968	-0.7366	-0.2894	-0.537025	9.72001	0	0
A_10_P018043	BQ734561	0		-0.5854	-0.779	-0.7337	-0.6764	-0.693625	5.73655	9.66225e-09	2.84507e-06
A_10_P007316	BC078528	MGC85357	Pnlip	-1.4092	-0.5111	-0.7332	-0.8429	-0.8741	3.63995	0.00027269	0.0238271
A_10_P002707	BC044261	prdm1-prov	Prdm1	-0.4885	-0.389	-0.7072	-0.5206	-0.526325	6.85798	6.98397e-12	3.75301e-09
A_10_P002623	BC044024	MGC52546	Meis2	-0.8018	-0.9361	-0.7032	-0.6767	-0.77945	5.10662	3.27971e-07	6.91151e-05
A_10_P016414	BP692899	0		-0.3003	-0.6037	-0.6983	-0.7091	-0.57785	5.74414	9.23905e-09	2.75824e-06
A_10_P019963	BX846317	0		-0.6166	-1.3714	-0.6925	-0.5776	-0.814525	5.70247	1.18086e-08	3.38435e-06
A_10_P016555	BP699153	0		-0.261	-0.5047	-0.6797	-0.7568	-0.55055	7.57849	3.4861e-14	2.77532e-11
A_10_P027552	Z48770	kit-A	Kit	-0.606	-0.7504	-0.6645	-0.7805	-0.70035	5.94243	2.80829e-09	9.89577e-07
A_10_P002045	AY318878	LOC414675	Hunk	-0.7124	-0.4018	-0.6603	-0.3549	-0.53235	5.91226	3.37438e-09	1.15131e-06
A_10_P002692	BC044112	3j828-prov	Pdk2	-0.5277	-0.3396	-0.6426	-0.2761	-0.4465	9.17165	0	0
A_10_P014946	BJ096448	0		-0.4144	-0.375	-0.6233	-0.5057	-0.4796	5.22355	1.75529e-07	3.85e-05
A_10_P006004	BC074222	MGC83405	Slc16a12	-0.9158	-1.0207	-0.6201	-0.6943	-0.812725	7.85599	3.9968e-15	3.73527e-12
A_10_P025638	CK798075	0	1700003E16Rik	-0.0729	-0.5902	-0.6182	-0.7435	-0.5062	4.44823	8.65807e-06	0.00124903
A_10_P000225	AF030434	dkk1-A	Dkk1	-0.3016	-0.2501	-0.6157	-0.4592	-0.40665	6.20496	5.47098e-10	2.35197e-07
A_10_P011244	BG019917	0		-0.3657	-0.4153	-0.6047	-0.3302	-0.428975	5.63636	1.73679e-08	4.66654e-06
A_10_P000223	AF028805	opl	Zic1	-0.4106	-0.514	-0.5999	-0.6015	-0.5315	7.41347	1.23013e-13	8.81386e-11
A_10_P000497	AF310007	MGC68418	Sall1	-0.5857	-0.6832	-0.5946	-0.506	-0.592375	8.53687	0	0
A_10_P011154	BG018608	0		-0.4553	-0.5897	-0.5871	-0.5832	-0.553825	8.27896	2.22045e-16	2.98303e-13
A_10_P000583	AF461177	FGF-8b	Fgf8	-0.2868	-0.116	-0.5858	-0.4834	-0.368	7.53141	5.01821e-14	3.85237e-11
A_10_P000025	AB018694	Xepsin	Prss27	-0.3976	-0.8897	-0.5802	-0.5487	-0.60405	6.95991	3.40505e-12	1.87671e-09
A_10_P027062	L46583	sal1-A	Sall3	-0.6965	-0.6434	-0.5755	-1.0944	-0.75245	3.39611	0.000683521	0.0483299
A_10_P008482	BC084243	LOC495078	Eomes	-0.3907	-0.0657	-0.5724	-0.5335	-0.390575	4.21966	2.44672e-05	0.00309366
A_10_P000523	AF353715	LOC398243	Klf4	-0.3384	-0.2714	-0.5655	-0.371	-0.386575	7.21594	5.35572e-13	3.38592e-10
A_10_P008223	BC082852	LOC494752	Stx19	-0.6814	-0.5367	-0.5601	-0.4059	-0.546025	5.69503	1.23353e-08	3.48878e-06
A_10_P015163	BJ619436	0	Arl13b	-0.2055	-0.8324	-0.5447	-0.5524	-0.53375	5.22006	1.78861e-07	3.88345e-05
A_10_P005697	BC073490	MGC81015	Aldh1l1	-0.7078	-0.81	-0.5395	-0.5903	-0.6619	4.74331	2.10254e-06	0.000361553
A_10_P013345	BJ038948	0	Gfod1	-0.3328	-0.465	-0.5372	-0.3589	-0.423475	5.78153	7.40235e-09	2.24104e-06
A_10_P004480	BC070704	MGC83262	Slc2a2	-0.5154	-0.52	-0.5338	-0.3501	-0.479825	3.87536	0.000106468	0.0112183
A_10_P013283	BJ033487	0		-0.2504	-0.611	-0.5276	-0.5727	-0.490425	3.53336	0.000410311	0.0321884
A_10_P010543	BF048754	MGC82602	Hba-x	-0.4912	-0.4411	-0.5104	-0.4449	-0.4719	6.17642	6.55731e-10	2.65942e-07
A_10_P008874	BC084929	LOC495419	Ccne2	-0.492	-0.6374	-0.5061	-0.4442	-0.519925	5.98069	2.22188e-09	8.0948e-07
A_10_P000673	AJ242678	fd12-A''	Foxd4	-0.3888	-0.6871	-0.5038	-0.0593	-0.40975	4.67257	2.97454e-06	0.000473614
A_10_P013638	BJ051020	0		-0.2853	-0.2807	-0.483	-0.4272	-0.36905	5.1652	2.40179e-07	5.16265e-05
A_10_P025041	CF290479	0	Lpar6	-0.4862	-0.198	-0.4767	-0.3215	-0.3706	5.52458	3.30277e-08	8.45156e-06
A_10_P020147	BX848223	0	Zfp661	-0.4745	-0.1109	-0.474	-0.3424	-0.35045	7.37585	1.63203e-13	1.09626e-10
A_10_P025753	CK799015	0		-0.2772	-0.4981	-0.4731	-0.3639	-0.403075	4.23003	2.33665e-05	0.00298966
A_10_P003482	BC056000	MGC68910	Prss27	-0.5608	-0.5923	-0.473	-0.2474	-0.468375	3.84969	0.000118266	0.0122808
A_10_P024497	CD360520	0	Adra2c	-0.2567	-0.1499	-0.4693	-0.4068	-0.320675	4.3289	1.49854e-05	0.0020132
A_10_P008158	BC082678	LOC494687	Cnrip1	-0.5569	-0.3909	-0.4692	-0.5883	-0.501325	5.84757	4.98795e-09	1.62449e-06
A_10_P006196	BC074451	MGC84728	Phb2	-0.3089	-0.3544	-0.4668	-0.502	-0.408025	6.07405	1.24726e-09	4.70348e-07
A_10_P005721	BC073518	LOC398094	Cyp26a1	-0.2948	-0.1632	-0.4605	-0.2974	-0.303975	4.09973	4.13633e-05	0.00496706
A_10_P005645	BC073430	MGC80914	Nmd3	-0.44	-0.4356	-0.4562	-0.4643	-0.449025	11.5267	0	0
A_10_P005705	BC073498	MGC81029	A930038C07Rik	-0.439	-0.2185	-0.4553	-0.5571	-0.417475	5.05335	4.34134e-07	8.88733e-05
A_10_P000645	AJ001835	irx2-A	Irx2	-0.3478	-0.5963	-0.4539	-0.7115	-0.527375	7.69255	1.44329e-14	1.29265e-11
A_10_P000824	AW148150	0		-0.8228	-0.4417	-0.4491	-0.9032	-0.6542	7.47962	7.4607e-14	5.52992e-11
A_10_P003181	BC047973	MGC53198	Gatm	-0.8152	-0.9027	-0.4466	-0.9284	-0.773225	7.67018	1.70974e-14	1.47004e-11
A_10_P011182	BG019188	0		-0.2908	-0.7854	-0.4418	-0.771	-0.57225	6.13958	8.27419e-10	3.29359e-07
A_10_P000535	AF369901	LOC398313	Spry2	-0.2938	-0.0549	-0.4377	-0.3101	-0.274125	5.66987	1.42909e-08	3.93824e-06
A_10_P000286	AF079561	bix3-A		-0.1704	-0.047	-0.4373	-0.5099	-0.29115	5.66382	1.48041e-08	4.02804e-06
A_10_P005978	BC074195	MGC82098	Sertad1	-0.407	-0.6891	-0.4362	-0.5753	-0.5269	5.54632	2.91752e-08	7.55567e-06
A_10_P001492	AW632866	0		-0.3332	-0.3783	-0.4357	-0.5265	-0.418425	5.34971	8.80929e-08	2.08083e-05
A_10_P020224	BX849057	0		-0.3678	-0.3292	-0.429	-0.3967	-0.380675	4.33187	1.47848e-05	0.00201139
A_10_P017470	BQ387363	0		-0.1662	-0.2393	-0.4245	-0.291	-0.28025	3.40542	0.000660615	0.0470196
A_10_P016410	BP692665	0		-0.254	-0.5833	-0.4136	-0.3123	-0.3908	4.50133	6.75294e-06	0.000980774
A_10_P020489	BX851812	0		-0.5198	-0.1296	-0.407	-0.2097	-0.316525	3.68576	0.000228022	0.0205938
A_10_P027497	X98849	LOC397948		-0.3468	-0.2659	-0.4052	-0.4352	-0.363275	6.18033	6.39688e-10	2.64425e-07
A_10_P019794	BX844402	0	9330182L06Rik	-0.679	-0.7569	-0.401	-0.4996	-0.584125	5.96325	2.47264e-09	8.85822e-07
A_10_P002041	AY316189	RTN4	Rtn4	-0.3739	-0.4325	-0.3979	-0.3765	-0.3952	7.86477	3.77476e-15	3.68811e-12
A_10_P016814	BP709295	0		-0.3713	-0.4697	-0.3942	-0.4738	-0.42725	6.6143	3.73315e-11	1.82373e-08
A_10_P005607	BC073389	MGC80831	Snx22	-0.5816	-0.3678	-0.3844	-0.2826	-0.4041	4.57773	4.70042e-06	0.000711518
A_10_P013299	BJ035117	0		-0.5382	-1.0406	-0.382	-0.5818	-0.63565	7.94252	1.9984e-15	2.04551e-12
A_10_P009253	BC088668	LOC496208	Lpcat3	-0.295	-0.3805	-0.3696	-0.4047	-0.36245	7.40234	1.33893e-13	9.28396e-11
A_10_P015174	BJ619753	0		-0.246	-0.1349	-0.368	-0.3306	-0.269875	3.97585	7.01283e-05	0.00781041
A_10_P022365	CB558406	0		-0.4436	-0.3452	-0.365	-0.3793	-0.383275	4.98138	6.31326e-07	0.000124499
A_10_P003552	BC056083	MGC69075	Ip6k2	-0.2843	-0.2931	-0.363	-0.3076	-0.312	4.73189	2.22437e-06	0.000379467
A_10_P008923	BC084979	LOC495452	Hmx2	-0.6751	-0.0672	-0.3603	-0.112	-0.30365	3.70553	0.00021095	0.0192134
A_10_P000241	AF043643	0	Pcdh7	-0.4226	-0.4456	-0.3588	-0.1391	-0.341525	3.74872	0.000177737	0.0169046
A_10_P008237	BC082867	Tcfap2a	Tcfap2a	-0.1342	-0.2861	-0.3573	-0.3283	-0.276475	4.86657	1.13553e-06	0.00020685
A_10_P009194	BC087471	LOC496061	Htra1	-0.4626	-0.5073	-0.3557	-0.3112	-0.4092	7.59865	2.9976e-14	2.47821e-11
A_10_P005787	BC073605	LOC398232	Spry2	-0.4021	-0.1301	-0.3521	-0.3045	-0.2972	5.85964	4.63865e-09	1.55793e-06
A_10_P027072	M22249	MGC52910	Has1	-0.4908	-0.3383	-0.3494	-0.4152	-0.398425	9.62789	0	0
A_10_P002424	BC043639	MGC53782	Hes5	-0.1661	-0.2615	-0.3438	-0.4344	-0.30145	4.3901	1.13298e-05	0.0015814
A_10_P008730	BC084744	lim5/Lhx5	Lhx5	-0.3925	-0.3351	-0.3341	-0.2504	-0.328025	7.9441	1.9984e-15	2.14778e-12
A_10_P007983	BC082362	MGC81567	Tead1	-0.2987	-0.3188	-0.323	-0.2382	-0.294675	4.997	5.82277e-07	0.000116972
A_10_P002519	BC043841	dsipi-prov	Tsc22d3	-0.3885	-0.1588	-0.3223	-0.049	-0.22965	3.98413	6.77266e-05	0.0075822
A_10_P007152	BC077983	HAS-rs	Has1	-0.4054	-0.1811	-0.3131	-0.2965	-0.299025	4.03756	5.40096e-05	0.00620822
A_10_P003721	BC059330	MGC69071	Pex11b	-0.2382	-0.4424	-0.3121	-0.376	-0.342175	4.68799	2.75903e-06	0.000449284
A_10_P007544	BC080011	MGC81884	Ppap2b	-0.5135	-0.2318	-0.3091	-0.2167	-0.317775	5.50678	3.6546e-08	9.13436e-06
A_10_P000221	AF027728	cenpe-A	Cenpe	-0.2121	-0.3416	-0.3086	-0.3708	-0.308275	6.3728	1.85606e-10	8.31168e-08
A_10_P007393	BC079709	MGC81990	Ppap2b	-0.4989	-0.2862	-0.305	-0.2228	-0.328225	4.92445	8.4597e-07	0.000160921
A_10_P021626	CA982303	LOC495365	Ndufs3	-0.2483	-0.2552	-0.3007	-0.3017	-0.276475	4.91438	8.90624e-07	0.00016793
A_10_P008621	BC084392	LOC495272	Acer3	-0.2926	-0.2848	-0.2987	-0.2506	-0.281675	4.72088	2.34822e-06	0.000394336
A_10_P011267	BG020041	0	Foxi3	-0.0792	-0.417	-0.296	-0.3786	-0.2927	4.0767	4.568e-05	0.00542482
A_10_P002688	BC044108	kitlg-prov	Kitl	-0.4341	-0.4517	-0.2945	-0.218	-0.349575	3.9151	9.03659e-05	0.00976088
A_10_P015676	BJ638584	0		-0.526	-0.625	-0.2931	-0.3185	-0.44065	4.77391	1.80686e-06	0.000315759
A_10_P026957	D49837	gucy2c-A	Gucy2c	-0.6006	-0.0904	-0.2898	-0.1452	-0.2815	3.63946	0.00027321	0.0237759
A_10_P009163	BC087422	LOC496029	Snapc2	-0.2587	-0.2052	-0.2882	-0.2934	-0.261375	5.11861	3.07799e-07	6.55063e-05
A_10_P000207	AF012925	PV.1		-0.3579	-0.4488	-0.2875	-0.6795	-0.443425	6.47146	9.70595e-11	4.53542e-08
A_10_P002610	BC044006	cbfa2t2-A-prov	Cbfa2t2	-0.1533	-0.4814	-0.284	-0.3326	-0.312825	3.51789	0.000434998	0.0336341
A_10_P016768	BP707305	0		-0.5165	-0.2916	-0.2815	-0.3615	-0.362775	4.65824	3.18923e-06	0.000500383
A_10_P025478	CK796680	0	Fnta	-0.2318	-0.2937	-0.2813	-0.3204	-0.2818	4.97768	6.43511e-07	0.000125748
A_10_P002529	BC043855	ccne2-prov	Ccne2	-0.357	-0.2775	-0.2788	-0.2603	-0.2934	3.93038	8.481e-05	0.00920703
A_10_P023956	CD301723	0		-0.3138	-0.3679	-0.277	-0.3586	-0.329325	3.58577	0.000336088	0.027679
A_10_P001269	AW199686	0	Smpd3	-0.2634	-0.3172	-0.2769	-0.3421	-0.2999	4.44357	8.84773e-06	0.00126788
A_10_P004430	BC070645	MGC81523	Fam109b	-0.4071	-0.6236	-0.2737	-0.5574	-0.46545	4.26677	1.98321e-05	0.00256801
A_10_P003376	BC054295	tm4sf3-prov	Tspan8	-0.4724	-0.1427	-0.2686	-0.1004	-0.246025	3.57065	0.000356102	0.0288846
A_10_P020285	BX849630	0		-0.4967	-0.1035	-0.2675	-0.2868	-0.288625	4.27417	1.91853e-05	0.00251456
A_10_P010905	BF612801		Rgc32	-0.414	-0.9733	-0.2669	-0.7026	-0.5892	6.83087	8.43992e-12	4.42478e-09
A_10_P016209	BP684279	0		-0.2991	-0.882	-0.2601	-0.7687	-0.552475	5.72121	1.05765e-08	3.0722e-06
A_10_P027462	X74315	XFD2	Foxi3	-0.2967	-0.4093	-0.2592	-0.1706	-0.28395	7.23572	4.63185e-13	3.01702e-10
A_10_P007330	BC078565	MGC85450	Iyd	-0.1815	-0.5861	-0.256	-0.1572	-0.2952	3.63022	0.000283175	0.0244451
A_10_P010246	BE669296	0		-0.3378	-0.39	-0.2547	-0.3218	-0.326075	4.80641	1.53666e-06	0.000270743
A_10_P010812	BF610679	0		-0.1334	-0.4562	-0.2539	-0.4565	-0.325	4.96922	6.72223e-07	0.000130175
A_10_P008013	BC082395	MGC81874	Ppp1r14a	-0.2045	-0.2644	-0.2526	-0.3743	-0.27395	6.01036	1.85107e-09	6.86013e-07
A_10_P016717	BP705466	0		-0.5494	-0.4538	-0.2497	-0.4257	-0.41965	3.85178	0.000117261	0.0122355
A_10_P004836	BC072072	MGC78960	Wdr16	-0.2191	-0.2936	-0.2447	-0.2419	-0.249825	3.57532	0.000349801	0.0285893
A_10_P001963	AY112700	LOC398971	Hs3st1	-0.1745	-0.2117	-0.2395	-0.2499	-0.2189	5.67567	1.38145e-08	3.85641e-06
A_10_P004802	BC072031	Xbra	T	-0.5938	-0.3039	-0.239	-0.2393	-0.344	4.84315	1.27797e-06	0.00023084
A_10_P008047	BC082432	LOC398335	Tcf12	-0.2186	-0.2795	-0.2368	-0.219	-0.238475	5.84874	4.95322e-09	1.63799e-06
A_10_P000644	AJ001834	LOC397976	Irx1	-0.1337	-0.264	-0.2364	-0.2143	-0.2121	4.30266	1.68756e-05	0.00225305
A_10_P004158	BC068764	Mix.1	Mixl1	-0.3537	-0.1007	-0.2325	-0.4104	-0.274325	3.8097	0.000139134	0.0139102
A_10_P009241	BC087536	LOC496103	Cyb5d1	-0.233	-0.1717	-0.2325	-0.2143	-0.212875	3.71838	0.000200508	0.0184184
A_10_P002634	BC044037	cg8286-prov	Dnajc3	-0.1688	-0.311	-0.2289	-0.2966	-0.251325	5.25479	1.48196e-07	3.31819e-05
A_10_P006160	BC074409	MGC84406	Zfyve1	-0.2353	-0.3176	-0.2283	-0.2627	-0.260975	5.06247	4.13864e-07	8.55386e-05
A_10_P027258	U40457	FRL1	Tdgf1	-0.2416	-0.3567	-0.2281	-0.3239	-0.287575	8.56432	0	0
A_10_P020508	BX852007	0	Acy3	-0.6348	-0.169	-0.2264	-0.3881	-0.354575	4.20655	2.59299e-05	0.00325943
A_10_P005579	BC073354	LOC398456	Hps3	-0.165	-0.1749	-0.226	-0.2242	-0.197525	4.65571	3.22868e-06	0.000502902
A_10_P007479	BC079811	MGC86453	Lsm14b	-0.1621	-0.2295	-0.2259	-0.2213	-0.2097	5.50699	3.65017e-08	9.23064e-06
A_10_P004455	BC070671	MGC82315	Slc34a2	-0.2815	-1.0512	-0.2249	-0.6196	-0.5443	4.06545	4.79396e-05	0.00560034
A_10_P003590	BC056128	wnt-2-prov	Wnt5b	-0.3803	-0.3366	-0.221	-0.2368	-0.293675	4.64922	3.33185e-06	0.000515239
A_10_P002184	BC041214	MGC52691	Tbc1d20	-0.3402	-0.3174	-0.2208	-0.1824	-0.2652	3.95447	7.67055e-05	0.00849889
A_10_P004804	BC072033	MGC78824	Polr1c	-0.2406	-0.2062	-0.2187	-0.2937	-0.2398	6.99568	2.63967e-12	1.49315e-09
A_10_P007174	BC078006	bing4-A-prov	Wdr46	-0.1354	-0.2303	-0.2182	-0.2372	-0.205275	4.93529	8.00303e-07	0.000153594
A_10_P006300	BC075204	MGC84199	3110009E18Rik	-0.1897	-0.2515	-0.2173	-0.2923	-0.2377	4.69796	2.62774e-06	0.000434488
A_10_P008242	BC082874	LOC494768	Nt5c2	-0.4981	-0.115	-0.2125	-0.1849	-0.252625	3.47417	0.000512435	0.0381135
A_10_P007048	BC077871	MGC80615	Gpr137b	-0.153	-0.2736	-0.212	-0.162	-0.20015	3.46713	0.000526041	0.0389905
A_10_P009017	BC086268	0	Ubap2	-0.0923	-0.2194	-0.2073	-0.207	-0.1815	4.39556	1.10486e-05	0.00155223
A_10_P008916	BC084972	0	Zeb2	-0.5572	-0.4814	-0.2059	-0.7129	-0.48935	4.88739	1.02179e-06	0.00018934
A_10_P005616	BC073398	MGC80850	Mid1ip1	-0.0703	-0.5019	-0.2054	-0.3098	-0.27185	4.06949	4.71157e-05	0.00553417
A_10_P007510	BC079977	MGC80703	Dennd1a	-0.1692	-0.2619	-0.2051	-0.218	-0.21355	3.79888	0.000145349	0.0143316
A_10_P000020	AB014611	foxd3-A	Foxd3	-0.0559	-0.6121	-0.2046	-0.2926	-0.2913	3.46442	0.000531372	0.0392503
A_10_P009349	BC088936	LOC496340	Pbk	-0.2301	-0.2244	-0.2031	-0.194	-0.2129	4.27298	1.92876e-05	0.00251265
A_10_P007344	BC078583	MGC85505	Utp11l	-0.1561	-0.1878	-0.2006	-0.1999	-0.1861	4.22791	2.35874e-05	0.00300007
A_10_P021550	CA981373	MGC86361	1190002H23Rik	-0.1455	-0.311	-0.1988	-0.2343	-0.2224	3.66616	0.000246224	0.0216909
A_10_P000271	AF064810	fkh-5	Foxb1	-0.297	-0.4258	-0.197	-0.6748	-0.39865	6.18081	6.37752e-10	2.68794e-07
A_10_P001554	AW634109	0	Uqcrq	-0.2311	-0.2549	-0.1939	-0.1587	-0.20965	3.65369	0.000258496	0.0226791
A_10_P009515	BC090211	0	Wdr8	-0.0773	-0.2317	-0.1923	-0.1598	-0.165275	3.90917	9.26152e-05	0.00995382
A_10_P008714	BC084662	LOC495240	Akap2	-0.318	-0.1906	-0.1895	-0.2233	-0.23035	4.16076	3.17186e-05	0.0039639
A_10_P003534	BC056058	rab5-prov	Rab5c	-0.1684	-0.1807	-0.1884	-0.1838	-0.180325	3.56922	0.000358048	0.0288249
A_10_P011196	BG019342	0		-0.2566	-0.4179	-0.1816	-0.1725	-0.25715	5.29897	1.16461e-07	2.66311e-05
A_10_P004056	BC068626	MGC79016	Apoo	-0.2308	-0.1592	-0.1804	-0.1673	-0.184425	3.60132	0.000316602	0.0265835
A_10_P015793	BJ641342	0		-0.0656	-0.4285	-0.1705	-0.3601	-0.256175	3.57318	0.000352669	0.0287145
A_10_P021491	CA980763	0	Zfp160	-0.1324	-0.2697	-0.168	-0.2445	-0.20365	3.43374	0.000595316	0.0430852
A_10_P013294	BJ034815	0	Mat1a	-0.5156	-0.1031	-0.1677	-0.3363	-0.280675	3.61522	0.000300089	0.0253953
A_10_P017730	BQ728075	sec61beta-prov		-0.1633	-0.1994	-0.1655	-0.1413	-0.167375	3.94233	8.06939e-05	0.00884957
A_10_P007518	BC079985	MGC81519	Tada2a	-0.0362	-0.4014	-0.1654	-0.35	-0.23825	3.68396	0.000229638	0.020653
A_10_P008451	BC084211	LOC495056	Rhebl1	-0.2442	-0.3188	-0.1637	-0.0862	-0.203225	4.68392	2.81437e-06	0.000454849
A_10_P007368	BC079681	MGC79135	Rabepk	-0.1314	-0.1488	-0.1633	-0.1646	-0.152025	3.62633	0.000287478	0.0246189
A_10_P000287	AF079562	Bix4		-0.2196	-0.0355	-0.158	-0.4057	-0.2047	3.3917	0.000694592	0.0487917
A_10_P006253	BC075143	MGC81955	Traf6	-0.1084	-0.1415	-0.1563	-0.1875	-0.148425	3.5455	0.000391862	0.0309672
A_10_P002413	BC043626	pag	Epha4	-0.6031	-0.3215	-0.1556	-0.1572	-0.30935	5.30141	1.1491e-07	2.65591e-05
A_10_P010947	BF613980	0		-0.36	-0.2208	-0.155	-0.146	-0.22045	3.79466	0.000147844	0.014511
A_10_P004068	BC068656	MGC81035	Rcbtb1	-0.0606	-0.1733	-0.1545	-0.227	-0.15385	3.59889	0.000319576	0.0266251
A_10_P016253	BP686071	0		-0.31	-0.5314	-0.1467	-0.1271	-0.2788	4.10622	4.02185e-05	0.00488416
A_10_P012430	BG552085	0		-0.08	-0.1037	-0.141	-0.4483	-0.19325	3.98644	6.70712e-05	0.00754814
A_10_P002392	BC042350	1i973-prov	Gnl2	-0.1382	-0.1842	-0.1403	-0.124	-0.146675	3.5679	0.000359853	0.0288621
A_10_P025486	CK796726	MGC86224	Vps25	-0.1943	-0.2046	-0.1388	-0.1727	-0.1776	3.53088	0.000414183	0.032374
A_10_P006140	BC074388	MGC84338	Faim2	-0.5577	-0.7237	-0.1367	-0.7393	-0.53935	4.54537	5.48385e-06	0.000818579
A_10_P004171	BC068778	MGC81305	Nek4	-0.1155	-0.195	-0.1359	-0.1421	-0.147125	3.522	0.000428312	0.0332367
A_10_P008122	BC082641	fkh1-A	Foxa2	-0.4589	-0.1305	-0.135	-0.5427	-0.316775	4.24447	2.19112e-05	0.00282025
A_10_P007343	BC078581	MGC85503	Ugp2	-0.2523	-0.0878	-0.1278	-0.184	-0.162975	3.51277	0.000443465	0.0341659
A_10_P007739	BC081037	MGC81734	Tgif2	-0.1679	-0.3417	-0.1231	-0.2557	-0.2221	6.65884	2.75997e-11	1.37966e-08
A_10_P003245	BC053760	MGC64256	Tnnc1	-0.3657	-0.3726	-0.1215	-0.1091	-0.242225	3.6149	0.000300468	0.0253277
A_10_P000204	AF005999	bix2-A		-0.2899	-0.1021	-0.119	-0.3806	-0.2229	3.74635	0.000179426	0.0169901
A_10_P027165	S64727	ferritin	Fth1	-0.3285	-0.4063	-0.119	-0.2481	-0.275475	4.66137	3.14105e-06	0.000496447
A_10_P008460	BC084221	C3H-3	Zfp36l2	-0.1588	-0.3908	-0.1186	-0.2088	-0.21925	4.90872	9.16733e-07	0.000171349
A_10_P002980	BC046257	cnn2-prov	Cnn2	-0.3476	-0.1273	-0.1186	-0.1559	-0.18735	3.67247	0.000240217	0.0213366
A_10_P008708	BC084655	LOC495234	Slain1	-0.1217	-0.2056	-0.1169	-0.1983	-0.160625	4.69591	2.65416e-06	0.000435505
A_10_P004912	BC072173	MGC80262	Elovl7	-0.1447	-0.1611	-0.1166	-0.1426	-0.14125	4.16072	3.17253e-05	0.00394182
A_10_P004011	BC061947	kl1-A	Kit	-0.0861	-0.416	-0.114	-0.333	-0.237275	3.68211	0.000231308	0.0207166
A_10_P002613	BC044009	hmgb3-prov	Hmgb3	-0.1739	-0.2693	-0.1117	-0.2187	-0.1934	5.57717	2.44462e-08	6.4873e-06
A_10_P009472	BC089283	xsox-11	Sox3	-0.1092	-0.1689	-0.1116	-0.1416	-0.132825	3.83833	0.000123875	0.0127402
A_10_P010861	BF611605	0		-0.2495	-0.266	-0.1102	-0.5256	-0.287825	4.82057	1.43146e-06	0.000254291
A_10_P008661	BC084440	LOC495204	BC024063	-0.4282	-0.2537	-0.106	-0.1739	-0.24045	3.48606	0.000490183	0.0368409
A_10_P017878	BQ732013	0		-0.4027	-0.2014	-0.1034	0.0138	-0.173425	3.46331	0.000533575	0.0392781
A_10_P000139	AB087137	Xror2	Ror2	-0.4704	-0.6842	-0.1018	-0.9423	-0.549675	6.70161	2.06135e-11	1.05497e-08
A_10_P027068	M11032	LOC397756	Krt19	-0.7416	-0.3982	-0.0988	-0.169	-0.3519	4.39875	1.08876e-05	0.00153967
A_10_P005989	BC074207	MGC82133	Lrwd1	-0.0701	-0.2221	-0.0979	-0.2461	-0.15905	4.43262	9.30968e-06	0.00132524
A_10_P002521	BC097730	eef1a-s	Eef1a1	-0.2767	-0.3414	-0.0976	-0.3647	-0.2701	8.18109	2.22045e-16	2.80756e-13
A_10_P006019	BC074244	MGC83985	Diras2	-0.5982	-0.2727	-0.0938	-0.3998	-0.341125	3.63176	0.00028149	0.0243977
A_10_P002527	BC043852	xbp1-prov	Xbp1	-0.1723	-0.2855	-0.093	-0.1679	-0.179675	4.7185	2.37594e-06	0.000395898
A_10_P007603	BC080080	0	Gm2a	-0.1564	-0.2618	-0.0894	-0.0618	-0.14235	3.73187	0.000190067	0.0176861
A_10_P001458	AW460288	cad2-A	Cdx1	-0.3731	-0.4659	-0.0783	-0.819	-0.434075	4.98986	6.04224e-07	0.000120257
A_10_P009944	BE505678	0		-0.4402	-0.1833	-0.0778	0.0733	-0.157	3.84474	0.000120681	0.0124714
A_10_P006069	BC074313	MGC84135	Alcam	-0.3784	-0.3473	-0.0702	-0.4751	-0.31775	3.6795	0.000233691	0.0208431
A_10_P016765	BP707243	0		-0.7629	-0.2669	-0.0683	-0.1528	-0.312725	3.83704	0.000124524	0.0127459
A_10_P027274	U43938	Xbr-1b		-0.1195	-0.1551	-0.0656	-0.2194	-0.1399	3.80408	0.000142335	0.014099
A_10_P005318	BC073003	MGC82585	Cdc42se1	-0.6256	-0.0792	-0.0653	0.1055	-0.16615	4.10591	4.02722e-05	0.00486321
A_10_P007328	BC078562	MGC85443	Nnmt	-0.5498	-0.1013	-0.0592	-0.0934	-0.200925	4.88393	1.03991e-06	0.00019105
A_10_P005572	BC073347	MGC80761	Gja4	-0.4331	-0.1532	-0.0587	-0.4184	-0.26585	3.52514	0.000423264	0.032964
A_10_P023239	CB942493	0		-0.648	-0.1229	-0.0533	0.0191	-0.201275	3.55668	0.000375566	0.0297889
A_10_P023290	CB943692	0		-0.5365	-0.1236	-0.0473	-0.3705	-0.269475	3.38434	0.000713499	0.0499565
A_10_P016231	BP685210	0	Zfp608	-0.651	-0.4804	-0.0467	-0.6463	-0.4561	4.15884	3.19865e-05	0.00395144
A_10_P002892	BC045083	eef1a-o1	Eef1a1	-0.2771	-0.4013	-0.0452	-0.13	-0.2134	5.08311	3.71297e-07	7.74857e-05
A_10_P008617	BC084388	0	Synpo2	-0.6049	-0.125	-0.0434	-0.0355	-0.2022	4.52983	5.90309e-06	0.000869089
A_10_P025764	CK799093	0		-0.1551	-0.2631	-0.0352	-0.1951	-0.162125	3.62977	0.000283679	0.0243907
A_10_P017156	BP731055	0		-0.35	-0.0779	-0.0294	-0.0039	-0.1153	3.50441	0.000457614	0.035005
A_10_P016166	BP682601	0		-0.4844	-0.1958	-0.0276	-0.377	-0.2712	3.50483	0.000456899	0.0350752
A_10_P012773	BG812312	0		-0.3769	-0.1388	-0.0252	-0.0909	-0.15795	3.43857	0.000584786	0.0426101
A_10_P002090	AY519474	Arx2	Arx	-0.31	-0.6111	-0.0227	-0.1706	-0.2786	3.39227	0.000693166	0.0488512
A_10_P004902	BC072163	MGC80198	Pygb	-0.5655	-0.5659	-0.0182	-0.2068	-0.3391	5.83054	5.52478e-09	1.77247e-06
A_10_P026255	CO382285	0	Tiparp	-0.7662	-0.7679	-0.0166	-0.1331	-0.42095	3.61594	0.000299264	0.0254256
A_10_P000329	AF136184	LOC398164	Sfrp2	-0.1541	-0.4343	-0.0137	-0.5986	-0.300175	3.55866	0.000372745	0.029785
A_10_P023203	CB941244	0		-0.6855	-0.1217	-0.0096	-0.0668	-0.2209	3.44463	0.000571839	0.0418084
A_10_P001784	AW765930	0		-0.5532	-0.3148	-0.0076	-0.3258	-0.30035	3.76321	0.000167749	0.0162422
A_10_P007261	BC078105	MGC83581	Rp1	-0.5588	-0.1179	-0.0064	0.0009	-0.17055	3.411	0.000647251	0.0462215
A_10_P006733	BC077427	MGC82198	Hist2h2ab	0.271	0.2894	-0.0059	0.1393	0.17345	3.49887	0.000467238	0.0356145
A_10_P025193	CF547875	0		-0.4371	-0.1281	-0.0014	-0.0292	-0.14895	3.82363	0.0001315	0.0132084
A_10_P014772	BJ090681	0		0.2905	0.2502	0.0007	-0.0133	0.132025	3.9017	9.55211e-05	0.0102151
A_10_P016333	BP688963	0		-0.5875	-0.1315	0.0007	-0.035	-0.188325	3.8243	0.000131143	0.0132344
A_10_P006620	BC077305	rnf30-prov	Trim63	-0.5134	-0.1747	0.0102	-0.0367	-0.17865	3.41918	0.000628106	0.0450038
A_10_P003143	BC046952	hhip-prov	Hhip	-0.5181	-0.8941	0.011	-0.7508	-0.538	5.79551	6.8114e-09	2.1219e-06
A_10_P006111	BC074359	MGC84235	Pde6h	-0.5717	-0.1497	0.012	-0.0437	-0.188275	3.89419	9.85285e-05	0.0104845
A_10_P019983	BX846560	0		-0.7371	-0.156	0.0161	0.0116	-0.21635	4.09229	4.27141e-05	0.00510078
A_10_P003779	BC059995	MGC68490	Cpn1	-0.5902	-0.3558	0.0207	-0.823	-0.437075	4.15181	3.29861e-05	0.00405164
A_10_P008069	BC082456	MGC84258	Rdh8	-0.6417	-0.1617	0.0219	-0.0361	-0.2044	3.74589	0.000179755	0.0169467
A_10_P020491	BX851826	Nppb		-0.4866	-0.1658	0.0225	-0.0241	-0.1635	3.68604	0.000227768	0.0206577
A_10_P008253	BC082887	bdnf-A	Bdnf	-0.63	-0.1597	0.0263	-0.0198	-0.1958	3.88313	0.000103119	0.010919
A_10_P016960	BP717862	0		0.3078	0.2529	0.0369	0.1582	0.18895	4.57599	4.73982e-06	0.000712464
A_10_P009249	BC087736	LOC496175		-0.7416	-0.1524	0.048	-0.2424	-0.2721	4.35151	1.35202e-05	0.00187495
A_10_P004854	BC072100	MGC79015	Tmem47	-0.5837	-0.2385	0.0508	-0.0058	-0.1943	3.47714	0.000506802	0.0378254
A_10_P026680	CV523272	0		0.3464	0.2632	0.0545	0.1823	0.2116	5.5521	2.82252e-08	7.39878e-06
A_10_P009655	BC092325	0		-0.5791	-0.7267	0.077	-0.0124	-0.3103	3.48674	0.000488952	0.0368773
A_10_P017480	BQ387577	0		0.9427	0.2273	0.0819	0.3315	0.39585	4.27915	1.87611e-05	0.00247405
A_10_P014272	BJ078573	0		0.3928	0.4254	0.0905	0.2974	0.301525	4.04286	5.2804e-05	0.00610226
A_10_P010122	BE509211	0		0.4662	0.3424	0.0932	0.0246	0.2316	3.39817	0.000678371	0.048124
A_10_P007100	BC077925	MGC80861	Cfp	0.134	0.328	0.0961	0.2688	0.206725	3.57969	0.000344006	0.0282229
A_10_P002124	AY668954	ATM	Atm	0.4931	0.3415	0.1052	0.2665	0.301575	3.5578	0.000373969	0.0297721
A_10_P000342	AF151014	rho6-prov	Rnd1	0.296	0.3957	0.1096	0.2149	0.25405	3.77459	0.000160269	0.0155882
A_10_P007444	BC079769	0	1110067D22Rik	0.1461	0.2498	0.1106	0.3054	0.202975	3.49128	0.000480719	0.0365126
A_10_P004120	BC068719	MGC81163	B4galt3	0.1203	0.1996	0.1149	0.3135	0.187075	4.04398	5.25517e-05	0.00610594
A_10_P006638	BC077323	MGC80286	Tmem167b	0.1192	0.2885	0.115	0.2796	0.200575	5.31803	1.04898e-07	2.45084e-05
A_10_P002929	BC045218	aldoc-prov	Aldoc	0.1374	0.1022	0.1158	0.1181	0.118375	3.43513	0.00059227	0.0430096
A_10_P000126	AB080020	MGC52947	Lgals3	0.0703	0.1703	0.1189	0.1669	0.1316	3.94553	7.96221e-05	0.0087768
A_10_P012146	BG347403	0		0.2521	0.4286	0.1275	0.3171	0.281325	3.59537	0.000323927	0.0268835
A_10_P004283	BC068927	MGC83169	Slc37a1	0.1723	0.4833	0.1306	0.2698	0.264	3.71408	0.000203948	0.0186547
A_10_P025131	CF522156	0		-0.6061	-0.1337	0.1398	-0.1228	-0.1807	3.44581	0.000569343	0.041768
A_10_P002056	AY340103	per1-A	Per1	0.1422	0.1998	0.1487	0.1503	0.16025	3.75117	0.000176012	0.0168901
A_10_P003079	BC046727	MGC53764	Rpn2	0.2609	0.3012	0.1584	0.1751	0.2239	5.48304	4.18086e-08	1.03296e-05
A_10_P011796	BG161282	0		0.3595	0.2951	0.1591	0.2432	0.264225	4.83011	1.36459e-06	0.000244432
A_10_P010426	DR714629	0		0.0961	0.173	0.1623	0.116	0.13685	3.8707	0.000108522	0.0113789
A_10_P002076	AY458020	Fn14		0.0736	0.7155	0.1645	0.5459	0.374875	4.27975	1.87106e-05	0.00248263
A_10_P026961	D78638	dnmt1	Dnmt1	0.1564	0.1269	0.1701	0.1287	0.145525	4.14099	3.45811e-05	0.00422341
A_10_P006709	BC077399	h2B	Hist1h2bg	0.1329	0.3243	0.1748	0.2016	0.2084	4.07532	4.59508e-05	0.005427
A_10_P005300	BC072984	MGC82544	Irf1	0.142	0.5272	0.1812	0.1934	0.26095	3.66754	0.000244896	0.0216627
A_10_P000648	AJ009285	esr10-A	Hes5	0.3676	0.354	0.1868	0.148	0.2641	3.83398	0.000126084	0.0128445
A_10_P008994	BC085210	LOC495511	Pik3ip1	0.1449	0.3054	0.1892	0.2437	0.2208	4.63688	3.53716e-06	0.00054308
A_10_P011093	BG017560	0		0.1517	0.2582	0.1902	0.2012	0.200325	4.68284	2.82923e-06	0.000453838
A_10_P008876	BC084931	0	Kcnk5	0.0587	0.1998	0.1996	0.4326	0.222675	4.76099	1.92644e-06	0.000333942
A_10_P007990	BC082371	LOC494640	Hist1h1e	0.3082	0.3188	0.2085	0.1951	0.25765	5.24562	1.55761e-07	3.45163e-05
A_10_P011156	BG018630	0	Mrpl14	0.1071	0.1935	0.2097	0.2342	0.186125	4.52753	5.96771e-06	0.000872625
A_10_P021267	CA971788	0	Mtpap	0.277	0.2754	0.2106	0.2148	0.24445	3.42215	0.000621289	0.0446643
A_10_P009466	BC089275	0	Upf3b	0.2819	0.1875	0.2109	0.0882	0.192125	3.74455	0.000180717	0.0169629
A_10_P015685	BJ638911	0		0.4457	0.2805	0.2143	0.3083	0.3122	3.48941	0.000484085	0.0366387
A_10_P025490	CK796778	0		0.1788	0.3641	0.2162	0.3198	0.269725	4.01971	5.82707e-05	0.00662714
A_10_P000039	AB025112	XGC-2	Npr2	0.2185	0.5417	0.2205	0.3801	0.3402	3.75003	0.000176816	0.0168918
A_10_P007271	BC078115	hsp70	Hspa8	0.2297	0.5426	0.2341	0.5286	0.38375	4.73171	2.22638e-06	0.00037682
A_10_P005248	BC072921	MGC80393	Gabarapl1	0.2983	0.5941	0.2499	0.6068	0.437275	6.55872	5.42735e-11	2.59246e-08
A_10_P006311	BC075223	MGC84381	Rgs10	0.103	0.4598	0.2588	0.2028	0.2561	3.72374	0.000196295	0.0181869
A_10_P010470	BF047352	0		0.1899	0.2479	0.2602	0.1534	0.21285	3.75976	0.000170079	0.016394
A_10_P008885	BC084941	NKL	Glis2	0.2151	0.5594	0.2607	0.3745	0.352425	5.43965	5.33839e-08	1.30396e-05
A_10_P016840	BP710726	0		0.2016	0.3314	0.2611	0.2509	0.26125	4.00504	6.20078e-05	0.00701504
A_10_P000103	AB061239	LOC398308	Itln1	0.284	0.3745	0.2658	0.3727	0.32425	4.59941	4.23696e-06	0.000645912
A_10_P006231	BC074492	Dlx5	Dlx5	0.1997	0.1291	0.2857	0.1861	0.20015	3.5948	0.000324641	0.026839
A_10_P000125	AB080019	xgalectin-VIa	Lgals4	0.2274	0.3217	0.2888	0.4952	0.333275	3.57001	0.000356972	0.0288463
A_10_P003196	BC048018	MGC52622	Sdcbp	0.3033	0.7221	0.3334	0.3863	0.436275	6.11808	9.47121e-10	3.63542e-07
A_10_P001410	AW200470	0		0.1524	0.2599	0.3361	0.2455	0.248475	3.62534	0.000288576	0.0246149
A_10_P000603	AF513854	LOC398404	Diras1	0.2031	0.3217	0.3414	0.1181	0.246075	3.48003	0.000501365	0.03755
A_10_P008099	BC082614	LOC494649	Popdc2	0.2803	0.5095	0.3489	0.4055	0.38605	5.82323	5.77202e-09	1.82455e-06
A_10_P015898	BJ644269	0		0.9624	0.4353	0.3659	0.1279	0.472875	5.01246	5.37372e-07	0.00010897
A_10_P000038	AB025111	XGC-1	Npr1	0.3083	0.2806	0.3668	0.2583	0.3035	3.73937	0.000184482	0.0172411
A_10_P015367	BJ630254	0	Fbxl5	0.1693	0.4145	0.3727	0.3764	0.333225	4.34006	1.42444e-05	0.00195022
A_10_P005973	BC074188	MGC82078	H2afx	0.314	0.2747	0.374	0.2837	0.3116	4.33049	1.48776e-05	0.00201128
A_10_P027001	L09730	dlx3-A-prov	Dlx3	0.2953	0.2419	0.3933	0.2999	0.3076	3.78486	0.000153795	0.0150264
A_10_P027321	U67078	LOC397982	Myt1l	0.2057	0.4855	0.3957	0.5089	0.39895	5.92094	3.2011e-09	1.1098e-06
A_10_P020384	BX850685	0		-0.485	0.7486	0.4208	0.6889	0.343325	3.80651	0.000140943	0.0140258
A_10_P026945	D29796	LOC397725	Cfb	0.3054	0.5624	0.4461	0.3461	0.415	5.79132	6.98337e-09	2.14439e-06
A_10_P017398	BQ384809	0		0.54	0.3906	0.4539	0.2945	0.41975	4.34327	1.40375e-05	0.0019342
A_10_P025501	CK796865	0		0.1323	0.3514	0.5495	0.5854	0.40465	5.25808	1.45569e-07	3.29369e-05
A_10_P006112	BC074360	MGC84237	Pcdh8	0.5101	0.6177	0.5694	0.2879	0.496275	3.93881	8.18852e-05	0.00893463
A_10_P010140	BE575389	0		0.701	0.2504	0.5828	0.3789	0.478275	5.43723	5.41166e-08	1.30701e-05
A_10_P013750	BJ054879	0	Ccdc17	0.2749	0.1014	0.5912	0.5818	0.387325	3.43122	0.000600879	0.0433419
A_10_P027489	X93494	gck-A	Gck	-0.094	0.7333	0.6029	0.6371	0.469825	3.72332	0.000196619	0.0181388
A_10_P018031	BQ734281	0		0.4467	0.6019	0.6077	0.6753	0.5829	6.25114	4.07466e-10	1.78745e-07
A_10_P001846	AW767626	0		0.1044	0.307	0.6106	0.4951	0.379275	3.53753	0.000403893	0.0318011
A_10_P012991	BI315530	0		0.2395	0.462	0.6431	0.0586	0.3508	4.01999	5.82014e-05	0.00665446
A_10_P005688	BC073481	MGC81002	BC037703	0.599	0.6712	0.7456	0.6335	0.662325	8.5099	0	0
A_10_P007931	BC081246	MGC86189	Lrit2	-0.083	0.5996	0.8611	0.549	0.481675	3.59895	0.000319503	0.0267226

## Sheet: 201 homologs overlap
Livigni et al.	mESC studies	hESC studies	Oct4 KO in ZHBTc4 (response log10)	Sharov & Loh 2006 (mESC)	Chen 2008 (mESC)	Marson 2008 (mESC)	Kim 2008 (mESC)	Liu 2008 (mESC)	Lister 2009 (hESC)	Kunarso 2010 (hESC)	Boyer 2005 (hESC)	Cell Adhesion and migration regulators
Zic3	3	2	-1.659	y	y	no	no	y	y	no	y
Gdf3	3	2	-0.854	no	y	y	no	y	y	y	no
Tdgf1	4	1	-0.853	y	no	y	y	y	no	no	y	Tdgf1
Foxd3	2	2	-0.794	y	no	no	no	y	no	y	y	Foxd3
Kit	3	1	-0.587	y	no	y	no	y	no	y	no	Kit
Epha4	3	2	-0.575	y	y	no	no	y	no	y	y	Epha4
Klf4	3	2	-0.523	y	y	no	no	y	y	y	no	Klf4
Hmgb3	1	1	-0.456	no	no	y	no	no	no	y	no
Irf1	3	2	-0.381	y	y	y	no	no	y	y	no
Glis2	2	1	-0.272	no	y	y	no	no	y	no	no
Sfrp2	3	3	-0.258	no	y	y	y	no	y	y	y
Tgif2	3	2	-0.22	no	y	y	no	y	y	no	y
Tiparp	1	1	-0.218	y	no	no	no	no	no	y	no
Nt5c2	1	2	-0.216	no	no	y	no	no	y	y	no
Acy3	1	1	-0.201	no	y	no	no	no	y	no	no
T	3	2	-0.178	y	no	y	y	no	y	y	no	T
Adamts1	1	2	-0.177	no	y	no	no	no	no	y	y	Adamts1
Cyp26a1	1	1	0.186	no	no	no	y	no	no	y	no
Ror2	3	2	0.242	y	no	y	no	y	y	y	no	Ror2
Kitl	1	2	0.29	no	no	y	no	no	no	y	y	Kitl
Eomes	1	2	0.411	y	no	no	no	no	no	y	y	Eomes
Tnnc1	1	1	0.426	no	y	no	no	no	no	y	no
1190002H23Rik (Rgc32)	2	1	0.441	no	y	y	no	no	no	y	no	Rgc32
Dkk1	4	2	1.034	y	y	y	y	no	no	y	y
Tcfap2a	4	1	n.a.	no	y	y	y	y	no	y	no	Tcfap2a
Meis2	4	2	n.a.	y	y	y	no	y	no	y	y
Sall1	4	2	n.a.	y	y	y	y	no	y	no	y	Sall1
Spry2	4	1	n.a.	y	y	y	y	no	no	y	no	Spry2
Zeb2	3	3	n.a.	no	y	y	no	y	y	y	y	Zeb2
Cdx1	3	3	n.a.	no	y	y	y	no	y	y	y	Cdx1
Dlx5	3	2	n.a.	no	no	y	y	y	no	y	y	Dlx5
Fgf8	3	1	n.a.	y	y	y	no	no	no	y	no	Fgf8
Tead1	3	1	n.a.	y	y	no	y	no	y	no	no	Tead1
Foxb1	3	1	n.a.	no	y	y	no	y	no	no	y	Foxb1
Lhx5	3	1	n.a.	y	no	y	no	y	no	no	y	Lhx5
Ppap2b	2	2	n.a.	no	y	y	no	no	y	y	no	Ppap2b
Irx2	2	2	n.a.	y	no	y	no	no	y	no	y
Foxa2	2	2	n.a.	no	no	y	no	y	no	y	y	Foxa2
Eef1a1	2	1	n.a.	no	y	y	no	no	y	no	no
Elovl7	2	1	n.a.	no	y	y	no	no	y	no	no
Rtn4	2	1	n.a.	no	y	y	no	no	y	no	no	Rtn4
Vps25	2	1	n.a.	no	y	y	no	no	y	no	no
Zic1	2	1	n.a.	no	y	no	no	y	no	no	y
Sall3	1	1	n.a.	no	no	y	no	no	y	no	no
Pbk	1	1	n.a.	no	no	y	no	no	y	no	no
Hist1h2bg	1	2	n.a.	no	y	no	no	no	y	no	y
Pcdh7	1	2	n.a.	no	no	no	no	y	y	y	no	Pcdh7
Pcdh8	1	1	n.a.	no	no	y	no	no	y	no	no	Pcdh8
Itln1	1	1	n.a.	no	y	no	no	no	y	no	no
Gja4	1	1	n.a.	no	y	no	no	no	no	y	no	Gja4
Npr2	1	1	n.a.	no	y	no	no	no	no	y	no
Prdm1	1	1	n.a.	no	y	no	no	no	no	y	no	Prdm1
Adra2c	1	1	n.a.	no	y	no	no	no	y	no	no
Diras1	1	1	n.a.	no	y	no	no	no	y	no	no	Diras1
Ccne2	1	1	n.a.	no	no	y	no	no	y	no	no
Hist2h2ab	1	1	n.a.	no	no	y	no	no	no	no	y
Zfp608	1	1	n.a.	no	no	no	no	y	no	y	no
Hunk	1	0	-0.601	no	y	no	no	no	no	no	no	Hunk
Htra1	1	0	-0.472	y	no	no	no	no	no	no	no
Npr1	1	0	-0.355	y	no	no	no	no	no	no	no
H2afx	3	0	-0.353	no	y	y	y	no	no	no	no
Hal	2	0	-0.311	no	y	y	no	no	no	no	no
Cbfa2t2	2	0	-0.274	y	y	no	no	no	no	no	no	Cbfa2t2
Zfp661	1	0	-0.238	no	y	no	no	no	no	no	no
Nek4	1	0	-0.223	y	no	no	no	no	no	no	no
Gfod1	1	0	-0.205	no	no	y	no	no	no	no	no
Sertad1	1	0	-0.201	no	no	y	no	no	no	no	no
Phb2	1	0	-0.194	no	no	y	no	no	no	no	no
Wdr8	1	0	-0.178	no	y	no	no	no	no	no	no
Mab21l3	1	0	0.23	no	no	y	no	no	no	no	no
Dnmt1	1	0	0.356	no	y	no	no	no	no	no	no
Dnajc3	1	0	0.362	no	no	no	no	y	no	no	no
B4galt3	3	0	0.382	no	y	y	y	no	no	no	no
Hps3	2	0	0.382	no	no	y	y	no	no	no	no
Tsc22d3	1	0	0.404	no	y	no	no	no	no	no	no
Cnn2	1	0	0.716	no	y	no	no	no	no	no	no	Cnn2
Akap2	4	0	0.901	y	y	y	y	no	no	no	no	Akap2
Hhip	3	0	n.a.	no	y	y	no	y	no	no	no	Hhip
Pik3ip1	3	0	n.a.	y	y	y	no	no	no	no	no	Pik3ip1
Zcchc3	3	0	n.a.	no	y	y	no	y	no	no	no
Nnmt	2	0	n.a.	no	y	y	no	no	no	no	no
Cfp	2	0	n.a.	no	y	y	no	no	no	no	no
A930038C07Rik (Ndnf)	2	0	n.a.	no	no	no	y	y	no	no	no	A930038C07Rik
Ndufs3	2	0	n.a.	no	y	y	no	no	no	no	no
Slc2a2	2	0	n.a.	y	y	no	no	no	no	no	no
Smpd3	2	0	n.a.	no	y	y	no	no	no	no	no	Smpd3
Tmem167b	2	0	n.a.	no	y	y	no	no	no	no	no
Slc37a1	2	0	n.a.	no	y	y	no	no	no	no	no
Rpn2	2	0	n.a.	y	y	no	no	no	no	no	no
Lpar6	2	0	n.a.	y	no	y	no	no	no	no	no	Lpar6
Cdc42se1	2	0	n.a.	no	y	y	no	no	no	no	no	Cdc42se1
Gck	2	0	n.a.	no	y	y	no	no	no	no	no	Gck
Per1	2	0	n.a.	no	y	y	no	no	no	no	no
Ppp1r14a	2	0	n.a.	no	y	y	no	no	no	no	no
Bdnf	2	0	n.a.	no	no	y	no	y	no	no	no	Bdnf
Foxd4	2	0	n.a.	no	no	y	no	y	no	no	no
Pex11b	2	0	n.a.	no	y	no	y	no	no	no	no	Pex11b
Nmd3	1	0	n.a.	no	no	no	no	y	no	no	no
Rcbtb1	1	0	n.a.	no	y	no	no	no	no	no	no
Tspan8	1	0	n.a.	no	y	no	no	no	no	no	no	Tspan8
Aldoc	1	0	n.a.	no	y	no	no	no	no	no	no
Arg1	1	0	n.a.	no	y	no	no	no	no	no	no
Dennd1a	1	0	n.a.	no	no	y	no	no	no	no	no
Diras2	1	0	n.a.	no	y	no	no	no	no	no	no	Diras2
Ip6k2	1	0	n.a.	no	y	no	no	no	no	no	no
Sox3	1	0	n.a.	no	no	y	no	no	no	no	no
Zfyve1	1	0	n.a.	no	y	no	no	no	no	no	no
Cfb	1	0	n.a.	no	no	y	no	no	no	no	no	Cfb
Fbxl5	1	0	n.a.	no	no	y	no	no	no	no	no
Hspa8	1	0	n.a.	no	no	y	no	no	no	no	no
Lsm14b	1	0	n.a.	no	no	y	no	no	no	no	no
3110009E18Rik	1	0	n.a.	no	y	no	no	no	no	no	no
Lrwd1	1	0	n.a.	no	y	no	no	no	no	no	no
Mrpl14	1	0	n.a.	no	y	no	no	no	no	no	no
Mtpap	1	0	n.a.	no	y	no	no	no	no	no	no
Pde6h	1	0	n.a.	no	y	no	no	no	no	no	no
Popdc2	1	0	n.a.	no	y	no	no	no	no	no	no
Rdh8	1	0	n.a.	no	y	no	no	no	no	no	no
Snapc2	1	0	n.a.	no	y	no	no	no	no	no	no
Snx22	1	0	n.a.	no	y	no	no	no	no	no	no
Wdr46	1	0	n.a.	no	y	no	no	no	no	no	no
Cpn1	1	0	n.a.	no	no	no	no	y	no	no	no
Myt1l	1	0	n.a.	no	no	no	no	y	no	no	no
Mid1ip1	0	2	-0.697	no	no	no	no	no	y	y	no	Mid1ip1
Cenpe	0	1	0.237	no	no	no	no	no	y	no	no
Gpr137b	0	1	0.501	no	no	no	no	no	y	no	no
Dlx3	0	1	0.562	no	no	no	no	no	y	no	no
Ugp2	0	1	0.827	no	no	no	no	no	no	y	no
Lgals3	0	1	1.13	no	no	no	no	no	no	y	no	Lgals3
Krt19	0	1	1.635	no	no	no	no	no	no	y	no	Krt19
Tbc1d20	0	1	n.a.	no	no	no	no	no	no	y	no
Rgs10	0	2	n.a.	no	no	no	no	no	y	y	no	Rgs10
Alcam	0	1	n.a.	no	no	no	no	no	no	y	no	Alcam
Bmp2	0	1	n.a.	no	no	no	no	no	no	y	no	Bmp2
Cyb5d1	0	1	n.a.	no	no	no	no	no	no	y	no
Gatm	0	1	n.a.	no	no	no	no	no	no	y	no
Hmx2	0	1	n.a.	no	no	no	no	no	no	y	no
Mixl1	0	1	n.a.	no	no	no	no	no	no	y	no	Mixl1
Zfp160	0	1	n.a.	no	no	no	no	no	no	y	no
Faim2	0	1	n.a.	no	no	no	no	no	y	no	no
Fnta	0	1	n.a.	no	no	no	no	no	y	no	no	Fnta
Pygb	0	1	n.a.	no	no	no	no	no	y	no	no
Wnt5b	0	1	n.a.	no	no	no	no	no	y	no	no	Wnt5b
Zfp36l2	0	1	n.a.	no	no	no	no	no	y	no	no
Cnrip1	0	1	n.a.	no	no	no	no	no	y	no	no
Arx	0	1	n.a.	no	no	no	no	no	no	no	y	Arx
Tcf12	0	1	n.a.	no	no	no	no	no	no	no	y	Tcf12
Kcnk5	0	0	-0.389	no	no	no	no	no	no	no	no
Aldh1l1	0	0	-0.358	no	no	no	no	no	no	no	no
Fth1	0	0	-0.344	no	no	no	no	no	no	no	no
Rnd1	0	0	-0.339	no	no	no	no	no	no	no	no
Upf3b	0	0	-0.327	no	no	no	no	no	no	no	no
Traf6	0	0	-0.326	no	no	no	no	no	no	no	no
Hist1h1e	0	0	-0.31	no	no	no	no	no	no	no	no
Wdr16	0	0	-0.243	no	no	no	no	no	no	no	no
Has1	0	0	-0.219	no	no	no	no	no	no	no	no
Rabepk	0	0	-0.183	no	no	no	no	no	no	no	no
Xbp1	0	0	0.205	no	no	no	no	no	no	no	no
Utp11l	0	0	0.228	no	no	no	no	no	no	no	no
Rab5c	0	0	0.273	no	no	no	no	no	no	no	no
Lgals4	0	0	0.275	no	no	no	no	no	no	no	no
Slc34a2	0	0	0.301	no	no	no	no	no	no	no	no
Sdcbp	0	0	0.837	no	no	no	no	no	no	no	no
1110067D22Rik	0	0	0.859	no	no	no	no	no	no	no	no
Gm2a	0	0	0.897	no	no	no	no	no	no	no	no
Gabarapl1	0	0	1.002	no	no	no	no	no	no	no	no
Acer3	0	0	n.a.	no	no	no	no	no	no	no	no
1700003E16Rik	0	0	n.a.	no	no	no	no	no	no	no	no
Arl13b	0	0	n.a.	no	no	no	no	no	no	no	no
Atm	0	0	n.a.	no	no	no	no	no	no	no	no
BC024063	0	0	n.a.	no	no	no	no	no	no	no	no
Ccdc17	0	0	n.a.	no	no	no	no	no	no	no	no
Fam109b	0	0	n.a.	no	no	no	no	no	no	no	no
Gnl2	0	0	n.a.	no	no	no	no	no	no	no	no
Hes5	0	0	n.a.	no	no	no	no	no	no	no	no
Irx1	0	0	n.a.	no	no	no	no	no	no	no	no
Iyd	0	0	n.a.	no	no	no	no	no	no	no	no
Lrit2	0	0	n.a.	no	no	no	no	no	no	no	no
Mat1a	0	0	n.a.	no	no	no	no	no	no	no	no
Pdk2	0	0	n.a.	no	no	no	no	no	no	no	no
Pnlip	0	0	n.a.	no	no	no	no	no	no	no	no
Polr1c	0	0	n.a.	no	no	no	no	no	no	no	no
Prss27	0	0	n.a.	no	no	no	no	no	no	no	no
Rhebl1	0	0	n.a.	no	no	no	no	no	no	no	no
Stx19	0	0	n.a.	no	no	no	no	no	no	no	no
Tada2a	0	0	n.a.	no	no	no	no	no	no	no	no
Trim63	0	0	n.a.	no	no	no	no	no	no	no	no
Uqcrq	0	0	n.a.	no	no	no	no	no	no	no	no
9330182L06Rik	0	0	n.a.	no	no	no	no	no	no	no	no
Apoo	0	0	n.a.	no	no	no	no	no	no	no	no
Foxi3	0	0	n.a.	no	no	no	no	no	no	no	no
Gucy2c	0	0	n.a.	no	no	no	no	no	no	no	no
Hba-x	0	0	n.a.	no	no	no	no	no	no	no	no
Hs3st1	0	0	n.a.	no	no	no	no	no	no	no	no
Lpcat3	0	0	n.a.	no	no	no	no	no	no	no	no
Rp1	0	0	n.a.	no	no	no	no	no	no	no	no
Slain1	0	0	n.a.	no	no	no	no	no	no	no	no
Slc16a12	0	0	n.a.	no	no	no	no	no	no	no	no
Synpo2	0	0	n.a.	no	no	no	no	no	no	no	no
Tmem47	0	0	n.a.	no	no	no	no	no	no	no	no
Ubap2	0	0	n.a.	no	no	no	no	no	no	no	no

## Sheet: GOEnrichment (N=147) 
GOID	Term	Fold Enrichment	p-value	Observed out of 147	Frequency in Mouse	geneIDs	Genesymbols
Epithelium development
GO:0010719	negative regulation of epithelial to mesenchymal transition	34.6082	0.0834032	2	0.000393128	MGI:108078 // MGI:1347476	Sfrp2 // Foxa2
GO:0010717	regulation of epithelial to mesenchymal transition	14.4201	0.0708221	3	0.00141526	MGI:108078 // MGI:1347476 // MGI:88177	Sfrp2 // Foxa2 // Bmp2
GO:0060562	epithelial tube morphogenesis	8.87389	1.87814e-06	12	0.0091992	MGI:1889585 // MGI:1344407 // MGI:108078 // MGI:98472 // MGI:106676 // MGI:101876 // MGI:1347476 // MGI:1347473 // MGI:1341847 // MGI:1347467 // MGI:102520 // MGI:88177	Sall1 // Zeb2 // Sfrp2 // T // Zic3 // Tead1 // Foxa2 // Foxd3 // Hhip // Foxd4 // Phb2 // Bmp2
GO:0061138	morphogenesis of a branching epithelium	7.96898	0.00276764	7	0.00597555	MGI:108078 // MGI:1347476 // MGI:1347473 // MGI:1341847 // MGI:1347467 // MGI:102520 // MGI:88177	Sfrp2 // Foxa2 // Foxd3 // Hhip // Foxd4 // Phb2 // Bmp2
GO:0002009	morphogenesis of an epithelium	6.80498	2.97222e-06	14	0.0139954	MGI:1889585 // MGI:1344407 // MGI:108078 // MGI:98472 // MGI:106676 // MGI:101876 // MGI:1347476 // MGI:1347473 // MGI:1306800 // MGI:1341847 // MGI:1347467 // MGI:102520 // MGI:88177 // MGI:98959	Sall1 // Zeb2 // Sfrp2 // T // Zic3 // Tead1 // Foxa2 // Foxd3 // Pcdh8 // Hhip // Foxd4 // Phb2 // Bmp2 // Wnt5b
GO:0016331	morphogenesis of embryonic epithelium	6.09299	0.0790263	5	0.00558242	MGI:1889585 // MGI:1344407 // MGI:108078 // MGI:98472 // MGI:1306800	Sall1 // Zeb2 // Sfrp2 // T // Pcdh8
GO:0060429	epithelium development	5.51913	1.82206e-06	17	0.0209537	MGI:1889585 // MGI:1344407 // MGI:108078 // MGI:98472 // MGI:106676 // MGI:101876 // MGI:101926 // MGI:1927549 // MGI:1347476 // MGI:1347473 // MGI:1306800 // MGI:1341847 // MGI:1333833 // MGI:1347467 // MGI:102520 // MGI:88177 // MGI:98959	Sall1 // Zeb2 // Sfrp2 // T // Zic3 // Tead1 // Dlx5 // Foxb1 // Foxa2 // Foxd3 // Pcdh8 // Hhip // Cbfa2t2 // Foxd4 // Phb2 // Bmp2 // Wnt5b
Mesenchyme development
GO:0014031	mesenchymal cell development	14.8852	1.04739e-05	8	0.00365609	MGI:1344407 // MGI:1915835 // MGI:1347473 // MGI:1201683 // MGI:96974 // MGI:1096359 // MGI:1347467 // MGI:88177	Zeb2 // Rtn4 // Foxd3 // Eomes // Kitl // Cyp26a1 // Foxd4 // Bmp2
GO:0048762	mesenchymal cell differentiation	13.1841	2.56703e-05	8	0.00412785	MGI:1344407 // MGI:1915835 // MGI:1347473 // MGI:1201683 // MGI:96974 // MGI:1096359 // MGI:1347467 // MGI:88177	Zeb2 // Rtn4 // Foxd3 // Eomes // Kitl // Cyp26a1 // Foxd4 // Bmp2
GO:0060485	mesenchyme development	10.8151	9.63051e-05	8	0.00503204	MGI:1344407 // MGI:1915835 // MGI:1347473 // MGI:1201683 // MGI:96974 // MGI:1096359 // MGI:1347467 // MGI:88177	Zeb2 // Rtn4 // Foxd3 // Eomes // Kitl // Cyp26a1 // Foxd4 // Bmp2
Cell adhesion
GO:0034109	homotypic cell-cell adhesion	13.3103	0.00202881	1	0.000511087	MGI:1915166	Ppap2b
GO:0001954	positive regulation of cell-matrix adhesion	11.5356	0.0564431	1	0.000589715	MGI:98658	Tdgf1
GO:0045785	positive regulation of cell adhesion	5.46423	0.00742828	3	0.00373486	MGI:1915419 // MGI:1915166 // MGI:98658	A930038C07Rik // Ppap2b // Tdgf1
GO:0007155	cell adhesion	1.71888	0.0241017	6	0.0237459	MGI:1347521 // MGI:1860487 // MGI:96974 // MGI:1313266 // MGI:1306800 // MGI:1915166	Ror2 // Pcdh7 // Kitl // Alcam // Pcdh8 // Ppap2b
Cell motility
GO:0060028	convergent extension involved in axis elongation	49.4402	0.0457211	2	0.00027519	MGI:108078 // MGI:98959	Sfrp2 // Wnt5b
GO:0001755	neural crest cell migration	18.7071	0.00574331	4	0.00145457	MGI:1344407 // MGI:1347473 // MGI:96974 // MGI:1347467	Zeb2 // Foxd3 // Kitl // Foxd4
GO:0001667	ameboidal cell migration	15.731	4.47561e-05	7	0.00302709	MGI:1344407 // MGI:96677 // MGI:1347473 // MGI:96974 // MGI:1347467 // MGI:1351322 // MGI:98959	Zeb2 // Kit // Foxd3 // Kitl // Foxd4 // Mixl1 // Wnt5b
GO:0022029	telencephalon cell migration	12.9781	0.0874808	3	0.00157251	MGI:1927549 // MGI:1915835 // MGI:1097716	Foxb1 // Rtn4 // Arx
GO:0030334	regulation of cell migration	4.29382	0.00914414	10	0.0158431	MGI:108078 // MGI:1342287 // MGI:1347521 // MGI:1915166 // MGI:98658 // MGI:96677 // MGI:1915835 // MGI:105093 // MGI:88177 // MGI:98959	Sfrp2 // Klf4 // Ror2 // Ppap2b // Tdgf1 // Kit // Rtn4 // Cnn2 // Bmp2 // Wnt5b
GO:0016477	cell migration	4.2291	0.00244294	12	0.0193026	MGI:1344407 // MGI:98277 // MGI:98658 // MGI:96677 // MGI:1927549 // MGI:1915835 // MGI:1347473 // MGI:96974 // MGI:1347467 // MGI:1351322 // MGI:98959 // MGI:1097716	Zeb2 // Epha4 // Tdgf1 // Kit // Foxb1 // Rtn4 // Foxd3 // Kitl // Foxd4 // Mixl1 // Wnt5b // Arx
GO:2000145	regulation of cell motility	4.12985	0.0120897	10	0.0164721	MGI:108078 // MGI:1342287 // MGI:1347521 // MGI:1915166 // MGI:98658 // MGI:96677 // MGI:1915835 // MGI:105093 // MGI:88177 // MGI:98959	Sfrp2 // Klf4 // Ror2 // Ppap2b // Tdgf1 // Kit // Rtn4 // Cnn2 // Bmp2 // Wnt5b
GO:0040012	regulation of locomotion	3.81989	0.0205371	10	0.0178087	MGI:108078 // MGI:1342287 // MGI:1347521 // MGI:1915166 // MGI:98658 // MGI:96677 // MGI:1915835 // MGI:105093 // MGI:88177 // MGI:98959	Sfrp2 // Klf4 // Ror2 // Ppap2b // Tdgf1 // Kit // Rtn4 // Cnn2 // Bmp2 // Wnt5b
GO:0048858	cell projection morphogenesis	3.78921	0.0392492	9	0.0161576	MGI:98277 // MGI:101926 // MGI:1927549 // MGI:1915835 // MGI:1347473 // MGI:88145 // MGI:1347467 // MGI:1313266 // MGI:1097716	Epha4 // Dlx5 // Foxb1 // Rtn4 // Foxd3 // Bdnf // Foxd4 // Alcam // Arx
GO:0048870	cell motility	3.78231	0.00652004	12	0.0215827	MGI:1344407 // MGI:98277 // MGI:98658 // MGI:96677 // MGI:1927549 // MGI:1915835 // MGI:1347473 // MGI:96974 // MGI:1347467 // MGI:1351322 // MGI:98959 // MGI:1097716	Zeb2 // Epha4 // Tdgf1 // Kit // Foxb1 // Rtn4 // Foxd3 // Kitl // Foxd4 // Mixl1 // Wnt5b // Arx
Wnt signaling
GO:0090244	Wnt receptor signaling pathway involved in somitogenesis	57.6803	0.0352211	2	0.000235877	MGI:1329040 // MGI:108078	Dkk1 // Sfrp2
GO:0003307	regulation of Wnt receptor signaling pathway involved in heart development	49.4402	0.0457211	2	0.00027519	MGI:1329040 // MGI:88177	Dkk1 // Bmp2
GO:0007223	Wnt receptor signaling pathway, calcium modulating pathway	31.462	0.0972117	2	0.000432441	MGI:1347521 // MGI:98959	Ror2 // Wnt5b
GO:0035567	non-canonical Wnt receptor signaling pathway	16.7459	0.0482268	3	0.0012187	MGI:108078 // MGI:1347521 // MGI:98959	Sfrp2 // Ror2 // Wnt5b
GO:0030177	positive regulation of Wnt receptor signaling pathway	14.6232	0.000387673	6	0.00279121	MGI:1889585 // MGI:1344407 // MGI:108078 // MGI:1347521 // MGI:101926 // MGI:88177	Sall1 // Zeb2 // Sfrp2 // Ror2 // Dlx5 // Bmp2
GO:0090090	negative regulation of canonical Wnt receptor signaling pathway	8.76156	0.0679431	4	0.00310571	MGI:1329040 // MGI:108078 // MGI:1347521 // MGI:98959	Dkk1 // Sfrp2 // Ror2 // Wnt5b
GO:0060828	regulation of canonical Wnt receptor signaling pathway	6.8667	0.0504359	5	0.00495341	MGI:1329040 // MGI:108078 // MGI:1347521 // MGI:101926 // MGI:98959	Dkk1 // Sfrp2 // Ror2 // Dlx5 // Wnt5b
Other signaling pathways
GO:0045879	negative regulation of smoothened signaling pathway	34.6082	0.000554865	4	0.000786256	MGI:1889585 // MGI:1932535 // MGI:109295 // MGI:1341847	Sall1 // Glis2 // Sall3 // Hhip
GO:0008589	regulation of smoothened signaling pathway	19.2268	0.000676457	5	0.00176908	MGI:1889585 // MGI:1932535 // MGI:106683 // MGI:109295 // MGI:1341847	Sall1 // Glis2 // Zic1 // Sall3 // Hhip
GO:0030514	negative regulation of BMP signaling pathway	15.2683	0.0611566	3	0.00133664	MGI:1329040 // MGI:108078 // MGI:1929076	Dkk1 // Sfrp2 // Htra1
GO:0030510	regulation of BMP signaling pathway	10.8151	0.0352211	4	0.00251602	MGI:1329040 // MGI:108078 // MGI:1347467 // MGI:1929076	Dkk1 // Sfrp2 // Foxd4 // Htra1
Embryonic germ layers and patterning
GO:0042661	regulation of mesodermal cell fate specification	49.4402	0.0457211	2	0.00027519	MGI:1329040 // MGI:108078	Dkk1 // Sfrp2
GO:0090009	primitive streak formation	38.4535	0.0714084	2	0.000353815	MGI:95686 // MGI:1347476	Gdf3 // Foxa2
GO:0030903	notochord development	28.8401	0.0123687	3	0.000707631	MGI:95686 // MGI:98472 // MGI:101876	Gdf3 // T // Tead1
GO:0001756	somitogenesis	27.3222	1.27019e-08	9	0.00224083	MGI:1329040 // MGI:1344407 // MGI:108078 // MGI:95686 // MGI:1347521 // MGI:98472 // MGI:1927549 // MGI:1347476 // MGI:1306800	Dkk1 // Zeb2 // Sfrp2 // Gdf3 // Ror2 // T // Foxb1 // Foxa2 // Pcdh8
GO:0001706	endoderm formation	19.9662	0.0317244	3	0.00102213	MGI:1329040 // MGI:1201683 // MGI:1351322	Dkk1 // Eomes // Mixl1
GO:0009952	anterior/posterior pattern specification	12.6001	4.34971e-10	15	0.00809844	MGI:1329040 // MGI:1344407 // MGI:88360 // MGI:108078 // MGI:95686 // MGI:1347521 // MGI:98472 // MGI:106676 // MGI:98658 // MGI:1927549 // MGI:1347476 // MGI:1306800 // MGI:1096359 // MGI:88177 // MGI:98959	Dkk1 // Zeb2 // Cdx1 // Sfrp2 // Gdf3 // Ror2 // T // Zic3 // Tdgf1 // Foxb1 // Foxa2 // Pcdh8 // Cyp26a1 // Bmp2 // Wnt5b
GO:0001704	formation of primary germ layer	11.0924	0.00784329	5	0.0030664	MGI:1329040 // MGI:98472 // MGI:1347476 // MGI:1201683 // MGI:1351322	Dkk1 // T // Foxa2 // Eomes // Mixl1
GO:0009798	axis specification	8.65204	0.0708221	4	0.00314502	MGI:95686 // MGI:98658 // MGI:1347476 // MGI:98959	Gdf3 // Tdgf1 // Foxa2 // Wnt5b
Morphogenesis
GO:0060425	lung morphogenesis	13.6611	0.0793712	3	0.00149389	MGI:1345138 // MGI:1347476 // MGI:1341847	Spry2 // Foxa2 // Hhip
GO:0060560	developmental growth involved in morphogenesis	10.6815	0.00914414	5	0.00318434	MGI:1889585 // MGI:108078 // MGI:1347473 // MGI:1347467 // MGI:98959	Sall1 // Sfrp2 // Foxd3 // Foxd4 // Wnt5b
GO:0060349	bone morphogenesis	10.3308	0.0408106	4	0.00263396	MGI:88360 // MGI:108078 // MGI:98472 // MGI:101926	Cdx1 // Sfrp2 // T // Dlx5
GO:0048754	branching morphogenesis of a tube	9.35356	0.000260012	8	0.0058183	MGI:108078 // MGI:1345138 // MGI:1347476 // MGI:1347473 // MGI:1341847 // MGI:1347467 // MGI:102520 // MGI:88177	Sfrp2 // Spry2 // Foxa2 // Foxd3 // Hhip // Foxd4 // Phb2 // Bmp2
GO:0001763	morphogenesis of a branching structure	7.73367	0.00098842	8	0.00703699	MGI:108078 // MGI:1345138 // MGI:1347476 // MGI:1347473 // MGI:1341847 // MGI:1347467 // MGI:102520 // MGI:88177	Sfrp2 // Spry2 // Foxa2 // Foxd3 // Hhip // Foxd4 // Phb2 // Bmp2
GO:2000027	regulation of organ morphogenesis	7.63415	0.0112934	6	0.00534654	MGI:1329040 // MGI:108078 // MGI:1347521 // MGI:88145 // MGI:102520 // MGI:88177	Dkk1 // Sfrp2 // Ror2 // Bdnf // Phb2 // Bmp2
GO:0035239	tube morphogenesis	7.52351	3.05379e-06	13	0.0117545	MGI:1889585 // MGI:1344407 // MGI:108078 // MGI:1345138 // MGI:98472 // MGI:106676 // MGI:101876 // MGI:1347476 // MGI:1347473 // MGI:1341847 // MGI:1347467 // MGI:102520 // MGI:88177	Sall1 // Zeb2 // Sfrp2 // Spry2 // T // Zic3 // Tead1 // Foxa2 // Foxd3 // Hhip // Foxd4 // Phb2 // Bmp2
GO:0042471	ear morphogenesis	7.33224	0.0401719	5	0.00463891	MGI:1889585 // MGI:1345138 // MGI:1347521 // MGI:101926 // MGI:107159	Sall1 // Spry2 // Ror2 // Dlx5 // Hmx2
GO:0003007	heart morphogenesis	7.32448	0.00142557	8	0.00743012	MGI:108078 // MGI:98472 // MGI:106676 // MGI:101876 // MGI:1915835 // MGI:109249 // MGI:98779 // MGI:88177	Sfrp2 // T // Zic3 // Tead1 // Rtn4 // Adamts1 // Tnnc1 // Bmp2
GO:0030900	forebrain development	7.18283	5.18075e-05	11	0.0104179	MGI:1329040 // MGI:1889585 // MGI:1344407 // MGI:1927549 // MGI:107792 // MGI:1915835 // MGI:1201683 // MGI:109295 // MGI:98365 // MGI:88177 // MGI:1097716	Dkk1 // Sall1 // Zeb2 // Foxb1 // Lhx5 // Rtn4 // Eomes // Sall3 // Sox3 // Bmp2 // Arx
GO:0021915	neural tube development	7.11127	0.0158521	6	0.00573967	MGI:1889585 // MGI:1344407 // MGI:108078 // MGI:98472 // MGI:1927549 // MGI:1347476	Sall1 // Zeb2 // Sfrp2 // T // Foxb1 // Foxa2
GO:0007420	brain development	6.63946	4.55106e-07	16	0.0163934	MGI:1329040 // MGI:1889585 // MGI:1344407 // MGI:108078 // MGI:1927549 // MGI:107792 // MGI:1915835 // MGI:1347476 // MGI:1201683 // MGI:106683 // MGI:109295 // MGI:98365 // MGI:88177 // MGI:107159 // MGI:1919643 // MGI:1097716	Dkk1 // Sall1 // Zeb2 // Sfrp2 // Foxb1 // Lhx5 // Rtn4 // Foxa2 // Eomes // Zic1 // Sall3 // Sox3 // Bmp2 // Hmx2 // Faim2 // Arx
GO:0048729	tissue morphogenesis	6.52984	7.0804e-08	18	0.0187522	MGI:1329040 // MGI:1889585 // MGI:1344407 // MGI:108078 // MGI:1342287 // MGI:98472 // MGI:106676 // MGI:101876 // MGI:1347476 // MGI:1347473 // MGI:1201683 // MGI:98779 // MGI:1306800 // MGI:1341847 // MGI:1347467 // MGI:102520 // MGI:88177 // MGI:98959	Dkk1 // Sall1 // Zeb2 // Sfrp2 // Klf4 // T // Zic3 // Tead1 // Foxa2 // Foxd3 // Eomes // Tnnc1 // Pcdh8 // Hhip // Foxd4 // Phb2 // Bmp2 // Wnt5b
GO:0048598	embryonic morphogenesis	6.37166	3.71765e-08	19	0.0202854	MGI:1329040 // MGI:1889585 // MGI:1344407 // MGI:108078 // MGI:1345138 // MGI:95686 // MGI:1347521 // MGI:98472 // MGI:106676 // MGI:1915166 // MGI:98658 // MGI:101876 // MGI:101926 // MGI:1347476 // MGI:1201683 // MGI:1306800 // MGI:107159 // MGI:1351322 // MGI:98959	Dkk1 // Sall1 // Zeb2 // Sfrp2 // Spry2 // Gdf3 // Ror2 // T // Zic3 // Ppap2b // Tdgf1 // Tead1 // Dlx5 // Foxa2 // Eomes // Pcdh8 // Hmx2 // Mixl1 // Wnt5b
GO:0048705	skeletal system morphogenesis	6.34181	0.00988413	7	0.00750875	MGI:88360 // MGI:108078 // MGI:1347521 // MGI:98472 // MGI:101926 // MGI:2159210 // MGI:1341847	Cdx1 // Sfrp2 // Ror2 // T // Dlx5 // Tiparp // Hhip
GO:0035107	appendage morphogenesis	5.92606	0.0849676	5	0.00573967	MGI:1329040 // MGI:1889585 // MGI:108078 // MGI:101926 // MGI:109295	Dkk1 // Sall1 // Sfrp2 // Dlx5 // Sall3
GO:0035108	limb morphogenesis	5.92606	0.0849676	5	0.00573967	MGI:1329040 // MGI:1889585 // MGI:108078 // MGI:101926 // MGI:109295	Dkk1 // Sall1 // Sfrp2 // Dlx5 // Sall3
GO:0007417	central nervous system development	5.69421	4.64188e-07	18	0.0215041	MGI:1329040 // MGI:1889585 // MGI:1344407 // MGI:108078 // MGI:98277 // MGI:1927549 // MGI:107792 // MGI:1915835 // MGI:1347476 // MGI:1201683 // MGI:106683 // MGI:109295 // MGI:1096359 // MGI:98365 // MGI:88177 // MGI:107159 // MGI:1919643 // MGI:1097716	Dkk1 // Sall1 // Zeb2 // Sfrp2 // Epha4 // Foxb1 // Lhx5 // Rtn4 // Foxa2 // Eomes // Zic1 // Sall3 // Cyp26a1 // Sox3 // Bmp2 // Hmx2 // Faim2 // Arx
GO:0000904	cell morphogenesis involved in differentiation	5.23045	0.000335249	12	0.0156072	MGI:1329040 // MGI:98277 // MGI:101926 // MGI:1927549 // MGI:1915835 // MGI:1347473 // MGI:1201683 // MGI:88145 // MGI:1347467 // MGI:1313266 // MGI:88177 // MGI:1097716	Dkk1 // Epha4 // Dlx5 // Foxb1 // Rtn4 // Foxd3 // Eomes // Bdnf // Foxd4 // Alcam // Bmp2 // Arx

## Sheet: Refined GO (N=57)
GOID	Term	N of genes on 57 conserved targets	Fold Enrichment	p-value	Frequency in Mouse	Genesymbols
Molecular Function
GO:0001071	Transcriptional regulation	23	13.1171	6.82752e-12	0.030762	Zic3 // Foxd3 // Klf4 // Irf1 // Glis2 // Tgif2 // T // Eomes // Meis2 // Zeb2 // Cdx1 // Dlx5 // Tead1 // Foxb1 // Lhx5 // Irx2 // Foxa2 // Zic1//Hmgb3//Sall1//Sall3//Tcfap2a//Prdm1
GO:0005102	Receptors and receptor binding	11	4.13654	0.0082185	0.0466531	Gdf3 // Tdgf1 // Epha4 // Sfrp2 // Ror2 // Kitl // Dkk1 // Fgf8 // Ppap2b // Adra2c//kit
Developmental processes
GO:0060429	Epithelium development	26	20.9463	2.24808e-08	0.0217767	Adamts1//Cdx1//Eomes//Epha4//Gdf3//Kit//Lhx5//Ror2//Rtn4//Sfrp2//Zic3 //Zic1//Zfp608// Foxd3 // Sfrp2 // T // Sall1 // Spry2 // Zeb2 // Dlx5 // Fgf8 // Tead1 // Foxb1 // Foxa2 // Pcdh8//Klf4
GO:0060485	Mesenchyme development	7	24.0758	1.45156e-06	0.00510084	Foxd3 // Cyp26a1 // Kitl // Eomes // Zeb2 // Fgf8 // Rtn4
Cellular processes
GO:0007155	Cell adhesion and migration	29	19.4986	0.0458291	0.0260928	Klf4//Lhx5//Pcdh7//Pcdh8//Ppap2b//Prdm1//Ror2//Rgc32//Rtn4//Sall1//Spry2//T//Tcfap2a//Tdgf1//Tead1//Zeb2//Kit//Kitl//Gja4//Foxd3//Foxb1//Foxa2//Fgf8//Epha4//Dlx5//Eomes//Diras1//Cdx1//Adamts1
GO:0010646	Cell communication	21	4.85752	2.54198e-08	0.0758456	Tdgf1 // Kit // Epha4 // Klf4 // Irf1 // Glis2 // Sfrp2 // Ror2 // Kitl // Dkk1 // Sall1 // Spry2 // Zeb2 // Dlx5 // Ppap2b // Foxa2 // Rtn4 // Zic1 // Sall3 // Prdm1 // Adra2c
GO:0042127	Cell proliferation	15	5.97758	9.74744e-07	0.0440242	Tdgf1 // Kit // Klf4 // Irf1 // Sfrp2 // T // Ror2 // Kitl // Sall1 // Spry2 // Dlx5 // Fgf8 // Tead1 // Lhx5 // Prdm1
GO:0042981	Regulation of apoptosis	8	3.04943	0.0933904	0.0460253	Tdgf1 // Klf4 // Irf1 // Sfrp2 // Kitl // Spry2 // Fgf8 // Foxb1
Developmental signaling pathways
GO:0030111	Wnt signaling pathway	8	19.8721	1.09103e-05	0.0070627	Sfrp2 // Ror2 // Dkk1 // Sall1 // Zeb2 // Dlx5 // Ppap2b//Lhx5
GO:0008589	Smoothened signaling pathway	4	38.8802	0.000206328	0.00180491	Glis2 // Sall1 // Zic1 // Sall3
GO:0030509	BMP signaling pathway	3	20.9589	0.0146348	0.00251118	Tdgf1 // T // Fgf8
GO:0038092	Nodal signaling pathway	2	74.5205	0.012762	0.000470847	Tdgf1 // Tgif2
